# Supplementary material for: Effect of ovary induction on bread wheat anther culture: ovary genotype and developmental stage, and candidate gene association
Source: Front Plant Sci. 2015 Jun 18;6:402. doi: 10.3389/fpls.2015.00402 (PMC4471355; doi:10.3389/fpls.2015.00402)
Supplement: Supplementary file 1 [file Table1.XLS]

## Sheet: Hoja1
Table S1. qRT-PCR primer sequence and annotation of gene identity based on sequences homology by FASTA-EMBL-EBI (Nucleotide similarity search) (http://www.ebi.ac.uk) and HarvEST wheat 1.59 version (http://www.harvest.ucr.edu)
Name	Unigen	Forward 5'- 3'	Reverse 5'- 3'	Annotation	Score	Description	Database	Reference
TAA1b	Ta.9528.1	TGCTCTCCATCCTCTGTTGC	GGGATGTGGACCTTGAAGAAGT	Q8L4V2_WHEAT Q8L4V2 Fatty acyl coA reductase	5e-79	Ta.ANTHER-SPECIFIC1	FASTA-EMBL-EBI, HarvEST Wheat	Sánchez-Díaz et al., 2013
WALI6	Ta.5024.1	CTGGTCATGGGAATCCTCTCA	CTGCAGTTGTCGCAGCACTT	Q43666_WHEAT Q43666 Wali6 protein	1e-27	WHEAT ALUMINIUM INDUCED-6	FASTA-EMBL-EBI	Sánchez-Díaz et al., 2013
CGL1	Ta.13696.1	AGGATGAGCAGAAGGTGTTGGA	AGATGCCGATTCACCGAGTTGT	AT4G38240.2 ARABIDOPSIS	4e-08	COMPLEX GLYCAN LESS 1	HarvEST Wheat
FLA26	Ta.1839.1	GTCAGCGATCGCGATTAGC	TCTTCCGAATCCTTCCTCCAT	Q06I80_WHEAT Q06I80 Fasciclin-like protein	8e-56	FASCICLIN-26	FASTA-EMBL-EBI	Sánchez-Díaz et al., 2013
FER	Ta.14561.1	TGAGCAGGGCATACATGAGTTC	TGACGGTGCCGGAGCTT	AT3G51550.1 ARABIDOPSIS	1e-120	FERONIA	HarvEST Wheat 1.59
CONTROL	Ta.27771	CAAGGAGTACCGTGACAC	GCGGGAACTTGATCTTCG					Paolacci et al., 2009
